# Supplementary material for: Effect of Decorin and Aligned Collagen Fibril Topography on TGF-β1 Activation of Corneal Keratocytes
Source: Bioengineering (Basel). 2025 Mar 5;12(3):259. doi: 10.3390/bioengineering12030259 (PMC11939610; doi:10.3390/bioengineering12030259)
Supplement: Supplementary file 1 [file bioengineering-12-00259-s001.zip]

Archive with 1 entries (1 files):
- bioengineering-3471542-supplementary.pdf
